# Supplementary material for: A Flexible Lithium-Ion-Conducting Membrane with Highly Loaded Titanium Oxide Nanoparticles to Promote Charge Transfer for Lithium–Air Battery
Source: Polymers (Basel). 2023 May 22;15(10):2409. doi: 10.3390/polym15102409 (PMC10222891; doi:10.3390/polym15102409)
Supplement: Supplementary file 1 [file polymers-15-02409-s001.zip]

Archive with 1 entries (1 files):
- polymers-2320071-supplementary final.pdf
